# Supplementary material for: Attitudes and Behaviours to Antimicrobial Prescribing following Introduction of a Smartphone App
Source: PLoS One. 2016 Apr 25;11(4):e0154202. doi: 10.1371/journal.pone.0154202 (PMC4844117; doi:10.1371/journal.pone.0154202)
Supplement: S3 File — This file contains all the questionnaire responses used to derive the analyses presented in this manuscript. (XLSX) [file pone.0154202.s004.xlsx]

## Sheet: Pre-app questioannire
S3 File: Pre-app questionnaire data. Each row corresponds to all responses from one participant.
Frequency of accessing any form of medical information			Response to statement	Frequency of accessing sources of information on antimicrobial prescribing
1 = More than once a day, 2 = Daily, 3 = Weekly, 4 = Monthly, 5 = Never			1 = Strongly disagree, 2 = Disagree, 3 = Neither agree nor disagree, 4 = Agree, 5 = Strongly agree	1 = More than once a day, 2 = Daily, 3 = Weekly, 4 = Monthly, 5 = Never
Mobile phone	Hospital computer	Clinical pocket book	I am concerned about the emergence of drug-resistant infections	Pocket guide	Hospital intranet guidelines	BNF	Microbiology doctors	Pharmacy	Senior doctors	Junior colleagues	Internet search engines
3	1	5	5	4	4	3	3	5	4	5	5
3	2	4	5	4	4	4	4	4	4	4	5
2	1	3	4	2		2	2	2	4	5	5
2	2	5	4	2	4	2	3	3	3	4	5
1	2	4	3	2	2	2	2	3	3	5	5
2	3	5	4	4	4	2	3	3	3	4	5
1	2	2	4	2	4	3	2	4	2	4	5
1	1	4	4	2	5	2	4	4	3	5	5
3	1	2	4	2	2	2	3	2	3	3	2
2	2	3	4	4	3	3	2	3	2	5	5
2	2	4	5	5	4	3	2	3	3	3	5
2	1	4	4	5	3	2	3	3	3	3	3
4	2	5	3	3	4	4	3	5	5	5	5
1	1	4	5	4	5	2	2	2	1	2	3
1	1	5	4	5	4	2	4	3	3	5	5
4	2	5	5	3	4	3	3	3	4	5	5
1	1	4	3	2	3	2	2	2	2	3	2
5	2	5	5	4	3	1	2	1	2	3	5
3	2	5	4	5	4	5	4	5	4	4	5
2			5	5	1	2	3	2	2		3
1	1	3	5	5	4	4	5	4	4	5	4
3	2	4	4	5	4	3	4	4	3	5	5
5	2	5	4	2	2	2	2	2	2	2	5
2	3	4	4	3	4	3	3	4	3	3	5
3	2	4	5	4	4	3	3	3	4	4	4
2	2	3	5	3	3	3	3	3	3	3	3
1	2	4	4	4	3	4	4	4	2	2	4
2	3	4	4	3	4	4	3	4	3	4	5
3	3	5	4	5	5	4	4	4	4	4	4
5	1	3	3	5	4	3	4	3	2	5	4
4	4	5	4	5	4	4	4	4	4	4	5
4	3	3	5	5	3	3	3	4	3	4	4
3	3	5	5	5	3	3	2	4	4	3	5
2	2	3	3	3	5	3	3	3		3	3
2	2	5	4	4	3	3	3	5	3	5	5
1	2	4	4	1	3	4	3	3	3	3	4
2	2	4	4	2	4	3	1	1	1	2	5
2	1	3	4	2	3	3	3	4	3	3	3
5	2	2	4	2	3	4	3	3	2	5	5
4	1	3	4	3	3	4	3	3	2	5	5
1	1	5	2	5	5	1	3	1	1	1	5
2	2	2	4	1	2	3	2	2	2	3	4
5	3	3	4	4	3	3	3	3	3
1	1	5	5	3	3	2	3	2	1	4	5
1	2	4	5	5	2	2	3	3	3	4	5
4	2	5	5	5	5	4	3	4	5	5	4
2	2	3	4	2	5	3	2	2	2	3	2
1	1	1	5	2	2	2	2	3	2	2	2
3	2	4	4	3	1	1	2	2	2	2	2
3	3	4	5	4	3	3	3	3	4	4	4
2	3	5	3	5	3	5	3	5	3	5	3
2	2	5	5	5	3	3	2	2	2	4	4
2	1	5	4	2	1	2	3	2	3	2	5
3	2	5	5	3	4	3	1	3	1	4	5
1	2	5	4	5	3	2	4	2	2	3	5
1	1	4	4	3	4	1	3	3	2	4	4
1	1	1	5	3	3	2	3	4	3	5	4
4	1	5	5	2	3	3	3	3	4	5	5
4	4	5	2	3	2	3	3	2	2	3	4
3	3	4	5	5	1	1	3	3	3	2	5
2	2	4	2	4	2	2	3	2	2	2	3
3	2	5	4	4	3	2	2	3	1	2	2
1	1	5	4	5	3	3	4	4	4	5	5
2	2	4	4	5	3	3	3	4	2	4	5
2	2	3	4	3	3	3	3	3	3	3	3
1	2	3	4	2	3	3	3	5	3	3	5
3	1	3	5	1	4	3	3	5	2	5	5
2	2	4	4	5	2	1	3	1	1	2	4
3	3	5	2	5	4	3	4	4	5	5	5
3	2	4	4	4	5	3	3	3	3	3	4
1	1	3	5	5	4	3	3	3	4	4	5
3	2	4	4	4	3	2	3	2	2	3	3
3	2	5	1	3	3	3	3	2	2	2	2
2	3	4	4	4	4	4	3	4	4	5	5
3	2	5	4	5	4	2	4	3	2	5	2
1	2	2	3	3	5	2	3	3	4	2	5
1	1	3	4	5	3	3	3	3	3	3	3
1	1	3	4	5	3	3	3	3	3	3	3
1	2	5	4	2	5	2	2	3	3	5	3
4	1	5	4	3	3	3	4	4	5	3	4
3	3	5	5	5	5	3	4	4	4	5	5
4	3	4	4	5	5	4	4	3	4	3	4
3	3	5	4	5	5	4	5	4	5	4	4
1	1	4	4	4	4	3	3	4	4	3	4
3	4	5	4	5	5		4	5	5	5	5
4	1	4	4	5	4	4	3	4	4	4	5
3	2	4	2	3	3	3	3	2	3	3	4
4	2	4	4	3	4	3	3	2	2	3	5
1	1	4	5	4		3		3	3	5	5
3	2	3	5	3	3	3	2	3	3	4	5
1	1	5	5	5	5	4	3	4	5	5	3
3	1	1	5	1	4	4	3	3	3	3	5
4	3	4	5	5	4	3	3	4	3	5	3
2		4	5	5	3	3	3	2	3	4	5
2	2	2	4	3	3	5	2	2	4	5	5
5	1	2	5	3	3	3	3	1	1	2	2
1	1	3	4	3	3	2	3	2	3	5	5
2	3	3	5	4	5	3	3	4	3	4	3
2	2	5	4	3	3	4	3	3	3	4	3
4	2		3	3	4	3	2	4	5	5	5
1	1	4	4	1	2	1	2	5	2	3	2
2	2	4	4	4	4	2	3	3	3	3	2
2	1	2	4	4	5	2	3	3	2	5	2
1	1	5	5	5	5	3	1	3	3	3	1
2	2	5	3	3	4	3	3	4	4	5	5
2	2	4	4	5	4	3	3	3	4	4	5
2	2	5	4	4	4	4	3	4	4	4
2	2	5	4	3	5	3	3	4	4	4	4
5	1	1	4	5	3	2	3	3	2	2	3
2	2	3	5	4	3	2	2	3	2	5	3
2	1	5	4	1		1	2	3	5	5	5
1	2	5	1	4	3	4	3	3	3	5	5
4	4	5	3	4	3	4	5	2	3	2	4
3	2	4	5	3	3	3	3	4	3	4	4
	1		4	5	3	2	2	2	3	3	5
2	2	4	5	4	3	3	2	2	2	2	3

## Sheet: Post-app questionnaire
S3 File: Post-app questionnaire data. Each row corresponds to all responses from one participant.
Frequency of accessing any form of medical information			Response to statements					Frequency of accessing sources of information on antimicrobial prescribing								Response to statements
1 = More than once a day, 2 = Daily, 3 = Weekly, 4 = Monthly, 5 = Never			1 = Strongly disagree, 2 = Disagree, 3 = Neither agree nor disagree, 4 = Agree, 5 = Strongly agree		1 = Yes, 0 = No		1 = Yes, 0 = No	1 = More than once a day, 2 = Daily, 3 = Weekly, 4 = Monthly, 5 = Never								1 = Strongly disagree, 2 = Disagree, 3 = Neither agree nor disagree, 4 = Agree, 5 = Strongly agree
Mobile phone	Hospital computer	Clinical pocket book	My seniors' preferences guide antimicrobial prescribing more than UCLH guidelines	I am concerned about the emergence of drug-resistant infections	Carry a smartphone at work	Operating system of smartphone	Awareness UCLH has an antimicrobial smartphone app	Smartphone app	Hospital intranet guidelines	BNF	Microbiology doctors	Pharmacy	Senior doctors	Junior colleagues	Internet search engines	I have found the app useful	The app is easy to navigate	The content of the app is relevant to my ­patient population	The app is the best way to access UCLH antimicrobial guidelines	The app encourages me to document the indication for antimicrobials on the drug chart	The app encourages me to document the duration for antimicrobials on the drug chart	The app encourages me to challenge inappropriate prescribing by others	I feel comfortable using a smart phone on a ward round	I feel comfortable accessing the app at the patient’s bedside	The app has increased my awareness of antimicrobial stewardship
1	1	2	2	5	1	Android	1	1	3	3	3	2	2	3	5	5	4	5	4	5	5	5	5	5	5
1	1	4	3	2	1	Android	1	1	3	1	3	2	2	4	4	5	5	5	5	4	2	3	2	2	4
2	1	3	2	4	1	iPhone	1	1	3	2	3	3	3	4	5	5	5	5	5	2	3	4	4	4	4
1	1	5	3	4	1	iPhone	1	1	3	3	2	2	2	5	3	5	5	5	5	2	2	2	4	4	4
1	2	2	4	5	1	iPhone	1	1	4	3	3	3	1	4	5	5	5	5	5	5	5	5	5	5	5
2	3	4	2	4	1	iPhone	1	1	3	3	3	3	3	4	5	5	5	5	5	2	2	4	4	4	3
1	1	5	1	5	1	iPhone	1	1	1	1	3	3	2	3	-	5	5	5	5	5	5	5	5	3	5
1	1	3	3	4	1	iPhone	1	1	2	1	-	2	2	5	3	5	5	4	5	4	5	5	3	1	5
1	5	5	2	4	1	iPhone	1	1	2	1	3	-	2	2	4	5	5	5	5	4	4	4	5	5	4
1	-	-	2	4	1	iPhone	1	1	1	1	1	1	1	-	2	5	5	4	4	4	4	4	4	4	4
5	2	4	1	3	0	-	1	2	2	2	2	3	3	4	5	5	5	5	5	4	4	4	-	-	4
1	2	5	4	5	1	Android	1	2	3	4	3	3	2	4	3	4	4	4	4	3	4	3	5	5	4
2	2	3	3	4	1	Android	1	2	5	3	3	4	2	5	5	5	5	5	5	5	5	4	2	2	4
1	2	-	2	4	1	Android	1	2	-	3	3	2	3	2	3	4	4	4	4	3	3	4	5	5	5
2	3	5	2	4	1	Android	1	2	3	2	3	3	3	4	5	5	5	5	5	5	5	5	4	2	4
1	1	3	2	4	1	iPhone	1	2	5	3	3	4	2	4	5	5	5	4	5	3	4	3	2	2	3
1	1	3	2	3	1	iPhone	1	2	2	2	3	2	3	4	5	4	4	4	4	3	3	3	2	2	3
3	5	5	3	3	1	iPhone	1	2	4	4	4	4	4	5	5	5	5	5	5	2	2	4	2	2	5
2	1	3	2	3	1	iPhone	1	2	3	3	3	4	2	5	5	5	4	4	4	4	4	3	4	4	4
1	1	5	3	4	1	iPhone	1	2	4	2	5	3	3	4	4	4	4	4	4	3	3	3	4	4	4
1	2	3	3	4	1	iPhone	1	2	3	2	3	2	1	2	4	5	5	5	5	5	5	5	5	5	5
2	1	4	2	3	1	iPhone	1	2	3	1	3	3	2	3	2	4	4	4	4	4	4	4	4	4	4
2	2	3	4	3	1	iPhone	1	2	2	2	2	2	3	3	4	5	5	4	4	3	3	1	3	2	5
1	2	3	2	4	1	iPhone	1	2	4	3	3	2	2	5	2	5	5	5	5	4	4	5	5	5	5
4	1	4	2	5	1	iPhone	1	2	3	3	3	2	2	2	2	5	5	5	5	5	5	5	5	3	5
2	3	2	2	3	1	iPhone	1	2	3	3	3	3	2	5	2	-	-	-	-	-	-	-	-	-	-
2	2	4	3	5	1	iPhone	1	2	3	2	3	3	2	2	3	4	4	4	5	4	3	4	4	4	4
2	2	5	3	4	1	iPhone	1	2	3	2	3	2	2	3	2	4	4	4	4	3	4	4	4	3	4
2	1	4	2	4	1	iPhone	1	2	2	1	2	2	2	3	4	5	5	5	5	4	4	4	4	4	4
1	1	2	3	5	1	iPhone	1	2	2	5	3	4	3	3	5	5	4	5	5	4	4	4	2	2	4
1	1	5	2	4	1	iPhone	1	2	2	2	2	4	5	2	5	5	5	5	4	4	3	3	5	5	5
2	1	3	2	4	1	iPhone	1	2	2	2	4	3	3	3	2	4	4	4	4	4	4	4	4	4	4
2	5	5	3	5	0	N/A	1	2	5	2	-	3	3	5	5	4	4	4	4	2	2	4	4	4	2
3	2	3	4	3	1	Android	1	3	3	2	2	3	2	5	5	4	4	4	3	3	3	3	4	4	3
2	3	5	4	5	1	Android	1	3	4	2	3	4	3	4	4	5	5	5	5	4	4	4	5	5	4
3	1	1	4	4	1	Android	1	3	5	3	5	3	3	5	5	5	5	5	5	4	3	3	4	4	3
2	1	4	4	4	1	Android	1	3	3	2	3	2	1	2	3	5	5	5	5	3	3	4	2	3	4
2	1	4	2	4	1	Android	1	3	5	4	3	3	4	4	5	5	3	4	4	2	4	4	4	4	2
4	1	4	4	3	1	Android	1	3	5	3	3	4	3	3	5	3	4	4	4	3	3	3	2	2	3
1	1	3	-	5	1	Android	1	3	3	2	3	-	4	3	2	4	4	4	4	4	4	4	3	4	5
2	2	3	3	4	1	Android	1	3	2	3	3	4	-	-	-	4	4	3	3	4	4	3	2	2	3
4	1	4	-	5	1	Android	1	3	3	3	1	3	1	2	2	4	5	4	5	-	-	4	5	4	-
3	1	2	5	4	1	Android	1	3	2	2	2	4	4	5	5	4	3	3	4	3	3	2	2	1	4
1	2	3	3	3	1	iPhone	1	3	4	2	2	3	2	2	2	5	5	4	5	4	3	2	4	4	3
2	1	3	4	4	1	iPhone	1	3	3	2	2	2	2	2	3	4	4	4	3	2	3	2	3	2	3
2	1	4	4	4	1	iPhone	1	3	3	4	3	3	2	4	5	4	4	5	3	2	2	3	1	1	3
2	1	5	4	4	1	iPhone	1	3	3	4	5	3	3	4	5	5	4	5	5	4	4	3	3	3	4
1	3	4	5	4	1	iPhone	1	3	4	3	3	2	3	3	5	5	5	5	5	4	4	4	5	5	5
1	3	3	3	4	1	iPhone	1	3	4	3	4	3	3	4	5	5	5	5	5	5	5	4	3	4	4
2	2	3	2	5	1	iPhone	1	3	2	2	4	2	2	5	2	4	4	4	3	4	4	4	4	4	4
3	4	3	3	4	1	iPhone	1	3	5	5	3	5	3	4	5	4	4	4	4	3	3	3	4	3	3
1	1	4	3	4	1	iPhone	1	3	5	5	3	4	3	4	3	5	5	4	4	4	2	3	3	2	4
1	1	4	2	4	1	iPhone	1	3	3	3	3	3	3	4	3	4	4	4	4	3	3	3	4	4	3
2	1	3	2	3	1	iPhone	1	3	3	1	5	3	1	3	5	4	4	4	4	3	3	4	4	1	4
3	1	4	3	2	1	iPhone	1	3	5	4	5	3	3	4	5	4	4	4	4	3	4	3	4	1	3
2	1	5	4	4	1	iPhone	1	3	4	4	3	3	2	3	5	4	4	4	4	2	2	2	4	4	3
3	3	5	3	4	1	iPhone	1	3	3	3	3	3	3	4	4	4	4	4	4	4	4	3	4	4	4
3	3	5	3	4	1	iPhone	1	3	3	3	5	4	2	4	5	4	4	4	4	3	3	4	4	4	4
3	1	4	2	4	1	iPhone	1	3	5	3	5	3	5	5	5	4	4	4	4	4	4	2	4	4	2
1	2	5	2	5	1	iPhone	1	3	3	5	3	3	5	5	5	5	5	5	5	5	5	5	5	5	5
3	2	5	4	4	1	iPhone	1	3	5	3	3	5	2	3	3	4	4	4	4	4	5	2	2	4	4
2	5	5	3	3	1	iPhone	1	3	3	4	3	3	2	2	5	4	4	4	4	3	3	3	5	4	4
2	1	4	2	4	1	iPhone	1	3	1	4	3	2	1	3	3	5	5	5	5	3	3	4	4	2	4
2	1	5	1	5	1	iPhone	1	3	5	3	4	4	4	5	3	4	4	5	4	3	3	2	4	2	4
1	2	4	3	5	1	iPhone	1	3	3	4	3	4	3	3	3	4	4	4	4	3	4	3	4	4	4
2	3	4	1	5	1	iPhone	1	3	5	3	4	4	4	-	4	4	4	4	4	3	4	4	4	4	3
2	2	4	2	4	1	iPhone	1	3	2	3	3	3	3	3	4	4	4	4	4	3	4	4	4	2	4
2	2	3	2	5	1	iPhone	1	3	5	3	3	3	3	3	5	5	3	5	5	3	3	4	5	4	3
5	2	5	1	4	1	iPhone	1	3	3	5	3	5	5	5	5	5	5	5	3	5	5	3	2	2	5
2	2	4	2	4	1	iPhone	1	3	3	2	2	3	3	5	5	4	4	4	3	3	3	3	4	4	3
3	1	4	3	3	1	iPhone	1	3	3	3	3	3	2	2	3	5	5	5	4	3	3	3	2	2	4
1	1	3	3	5	1	iPhone	1	3	3	2	3	3	2	2	2	4	4	4	4	4	4	4	4	4	4
3	2	3	4	4	1	iPhone	1	3	3	2	2	3	2	3	3	5	5	4	4	4	4	4	4	4	4
3	3	5	3	4	1	iPhone	1	3	5	3	5	5	3	4	5	4	4	4	4	4	4	4	4	4	4
3	4	4	3	3	1	iPhone	0	4	5	5	4	5	5	4	4	-	-	-	-	-	-	-	-	-	-
3	3	4	3	4	1	Android	1	4	4	3	4	3	3	3	3	4	4	4	4	4	4	4	3	3	4
3	2	5	2	4	1	Android	1	4	4	5	4	4	4	5	5	4	4	2	4	4	3	4	4	3	3
1	1	5	3	4	1	Android	1	4	3	4	3	5	4	4	5	4	4	4	3	3	4	3	2	1	3
2	1	3	2	5	1	Android	1	4	4	4	3	4	4	5	5	4	4	4	4	3	3	2	2	2	2
5	1	4	-	4	1	Android	1	4	4	4	5	4	-	-	3	3	3	-	4	-	-	-	-	-	-
5	1	5	-	5	1	Blackberry	1	4	4	4	3	4	5	3	4	3	4	3	2	2	2	2	3	2	2
2	2	3	4	4	1	iPhone	1	4	3	3	3	4	3	3	5	4	4	4	4	3	4	3	3	4	3
2	3	5	1	5	1	iPhone	1	4	5	3	3	4	4	4	4	4	4	4	4	3	3	3	5	5	5
4	1	3	4	2	1	iPhone	1	4	5	4	4	2	2	3	4	4	5	5	3	2	2	4	2	2	3
2	2	1	2	4	1	iPhone	1	4	5	5	3	5	5	5	5	5	4	3	5	4	4	4	4	4	4
2	2	4	2	4	1	iPhone	1	4	4	3	3	4	5	5	5	3	3	3	4	4	4	4	4	4	4
2	1	4	4	4	1	iPhone	1	4	4	4	3	5	3	5	5	4	4	4	4	3	3	3	4	4	3
1	3	3	3	5	1	iPhone	1	4	5	3	3	4	4	-	5	3	4	3	4	3	3	4	4	1	4
1	2	5	3	4	1	iPhone	1	4	5	3	4	5	-	3	3	-	-	-	-	-	-	-	-	-	-
2	3	4	2	4	1	iPhone	1	4	4	3	5	5	5	-	4	3	4	4	4	4	4	3	-	-	3
1	1	4	4	4	1	iPhone	1	4	4	2	4	3	2	3	3	3	3	3	3	3	3	3	3	3	3
5	1	4	2	5	1	Android	0	5	4	3	3	3	3	2	3	-	-	-	-	-	-	-	-	-	-
3	3	4	2	5	1	Android	0	5	3	3	3	4	3	4	3	-	-	-	-	-	-	-	-	-	-
4	3	5	4	2	1	Android	0	5	3	5	5	5	3	5	5	-	-	-	-	-	-	-	-	-	-
3	2	4	2	4	1	Android	0	5	4	5	3	4	4	4	4	-	-	-	-	-	-	-	-	-	-
5	1	3	3	3	1	Android	0	5	5	3	3	3	3	5	5	-	-	-	-	-	-	-	-	-	-
3	4	5	4	4	1	Android	0	5	5	4	4	4	4	4	4	-	-	-	-	-	-	-	-	-	-
2	2	5	4	4	1	iPhone	0	5	3	3	3	3	3	5	4	-	-	-	-	-	-	-	-	-	-
1	1	5	1	5	1	iPhone	0	5	3	3	1	2	2	5	5	-	-	-	-	-	-	-	-	-	-
3	1	4	2	4	1	iPhone	0	5	3	5	4	3	3	5	4	-	-	-	-	-	-	-	-	-	-
1	1	5	4	4	1	iPhone	0	5	4	4	4	4	3	4	2	-	-	-	-	-	-	-	-	-	-
3	1	3	1	5	1	iPhone	0	5	4	4	3	4	5	5	4	-	-	-	-	-	-	-	-	-	-
1	2	4	2	4	1	iPhone	0	5	4	4	4	5	4	3	4	-	-	-	-	-	-	-	-	-	-
3	3	5	1	5	1	iPhone	0	5	4	4	4	5	5	5	5	3	3	3	3	3	3	3	3	3	3
3	2	5	2	5	1	iPhone	0	5	3	4	4	4	4	5	5	-	-	-	-	-	-	-	-	-	-
1	1	4	1	5	1	iPhone	0	5	5	5	5	5	5	4	4	-	-	-	-	-	-	-	-	-	-
4	3	3	3	1	1	iPhone	0	5	4	3	4	4	5	4	4	-	-	-	-	-	-	-	-	-	-
1	1	-	2	1	1	iPhone	0	5	-	3	-	4	4	5	5	-	-	-	-	-	-	-	-	-	-
2	3	4	3	-	1	iPhone	0	5	5	4	-	5	5	5	4	-	-	-	-	-	-	-	-	-	-
3	3	3	4	4	1	iPhone	0	5	5	4	3	5	2	4	3	-	-	-	-	-	-	-	-	-	-
3	4	5	4	4	1	iPhone	0	5	5	3	4	3	4	5	4	-	-	-	-	-	-	-	-	-	-
5	2	3	3	5	0	-	1	5	-	3	4	4	4	5	4	-	-	-	-	-	-	-	-	-	-
5	3	5	4	4	1	Android	1	5	3	3	4	3	2	2	5	-	-	-	-	-	-	-	-	-	-
1	1	2	3	5	1	Android	1	5	5	4	3	4	4	4	3	-	-	-	-	-	-	-	-	-	-
1	2	4	4	3	1	Android	1	5	5	1	3	3	2	3	3	4	4	4	4	4	4	2	4	2	4
1	1	5	1	5	1	Android	1	5	4	3	3	3	5	4	4	-	-	-	-	-	-	-	-	-	-
4	3	5	3	5	1	Android	1	5	4	3	4	4	4	3	4	-	-	-	-	-	-	-	-	-	-
1	1	5	3	5	1	Android	1	5	4	3	3	3	3	3	3	-	-	-	-	-	-	-	-	-	-
2	1	3	2	3	1	Android	1	5	3	3	3	3	3	3	4	-	-	-	-	-	-	-	-	-	-
1	1	2	4	5	1	Android	1	5	1	1	3	2	1	2	1	-	-	-	-	-	-	-	-	-	-
3	3	5	2	4	1	Android	1	5	5	4	2	5	5	5	5	-	-	-	-	-	-	-	-	-	-
5	5	5	2	5	1	Android	1	5	4	4	3	2	4	3	5	-	-	-	-	-	-	-	-	-	-
3	1	3	3	4	1	Blackberry	1	5	3	5	3	3	3	3	4	-	-	-	-	-	-	-	-	-	-
5	3	3	3	4	1	Blackberry	1	5	5	2	4	4	3	5	5	-	-	-	-	-	-	-	-	-	-
3	2	3	3	4	1	iPhone	1	5	3	3	3	3	3	5	4	-	-	-	-	-	-	-	-	-	-
3	1	5	2	4	1	iPhone	1	5	3	5	3	4	4	4	5	-	-	-	-	-	-	-	-	-	-
2	1	4	4	4	1	iPhone	1	5	3	2	3	3	2	3	3	5	5	5	5	3	4	3	4	4	3
3	5	5	4	4	1	iPhone	1	5	5	5	5	5	5	5	5	-	-	-	-	-	-	-	-	-	-
-	3	-	-	5	1	iPhone	1	5	5	5	2	3	-	-	5	-	-	-	-	-	-	-	-	-	-
2	1	4	2	5	1	iPhone	1	5	3	4	3	3	3	5	5	-	-	-	-	-	-	-	-	-	-
5	5	5	3	4	1	iPhone	1	5	5	5	5	5	5	5	5	-	-	-	-	-	-	-	-	-	-
4	3	5	3	3	1	iPhone	1	5	5	4	3	3	3	4	5	-	-	-	-	-	-	-	-	-	-
2	2	2	2	5	1	iPhone	1	5	2	4	3	4	3	5	5	-	-	-	-	-	-	-	-	-	-
1	1	5	2	5	1	iPhone	1	5	3	4	3	4	3	4	5	-	-	-	-	-	-	-	-	-	-
1	5	5	1	5	1	iPhone	1	5	5	4	4	-	2	5	3	-	-	-	-	-	-	-	-	-	-
5	2	5	3	5	1	iPhone	1	5	5	1	4	5	5	5	3	3	3	3	4	3	3	3	3	3	3
1	2	4	2	5	1	iPhone	1	5	3	1	4	4	4	4	5	-	-	-	-	-	-	-	-	-	-
3	2	4	5	5	0	N/A	1	5	3	2	4	3	2	2	2	-	-	-	-	-	-	-	-	-	-
1	1	3	2	4	0	N/A	1	5	2	1	3	1	1	5	1	-	-	-	-	-	-	-	-	-	-
1	1	5	4	5	0	N/A	1	5	3	4	4	4	5	4	4	-	-	-	-	-	-	-	-	-	-
1	1	4	2	2	0	N/A	1	5	1	1	3	2	4	4	4	4	4	4	4	4	4	3	2	2	2
3	4	3	2	2	1	Windows	1	5	3	2	-	3	2	-	2	-	-	-	-	-	-	-	-	-	-
2	2	5	3	4	1	iPhone	0	-	-	-	-	-	-	-	-	-	-	-	-	-	-	-	-	-	-
2	3	5	4	5	1	iPhone	0	-	4	3	4	-	-	-	-	-	-	-	-	-	-	-	-	-	-
2	3	5	3	5	1	Android	1	-	-	-	-	-	-	-	-	-	-	-	-	-	-	-	-	-	-
-	-	-	-	5	1	iPhone	1	-	-	-	3	-	-	-	-	5	5	5	5	5	5	5	5	5	5
