# Supplementary material for: Attitudes and Behaviours to Antimicrobial Prescribing following Introduction of a Smartphone App
Source: PLoS One. 2016 Apr 25;11(4):e0154202. doi: 10.1371/journal.pone.0154202 (PMC4844117; doi:10.1371/journal.pone.0154202)
Supplement: S4 File — (XLSX) [file pone.0154202.s005.xlsx]

## Sheet: Body systems
S4 File. Description of MicroGuide app content
Central Nervous System	Gastrointestinal	Respiratory	Ear, Nose & Oropharynx	Skin and Soft Tissue	Bone & Joint	Genito-Urinary	Cardiovascular
Meningitis community-acquired	Cholecystitis / cholangitis	Pneumonia community acquired mild / moderate	Oral candida	Cellulitis mild / moderate	Septic arthritis	UTI lower	Central venous catheter infection
Meningitis contact prophylaxis	Intra-abdominal infection	Pneumonia community acquired severe	Gingivitis	Cellulitis severe	Osteomyelitis	UTI lower, pregnancy	Infective endocarditis
Viral encephalitis	Spontaneous bacterial peritonitis	Pneumonia hospital-acquired	Pharyngitis / Tonsillitis	Cellulitis, peri-orbital	Prosthetic joint infection	UTI upper / pyelonephritis
	Pancreatitis	COPD infective exacerbation	Supraglottitis	Necrotising fasciitis		UTI upper / pyelonephritis, pregnancy
	Helicobacter pylori infection	Aspiration pneumonia	Deep space neck infection	Diabetic foot infection		Catheter-associated UTI
			Otitis externa	Leg ulcer infection		Catheter change
			Acute Otitis media	Lacerations		Chorioamnionitis
			Perichondritis / pinna abscess	Bites, animal and human		Post-partum endometritis
			Acute mastoiditis			Pelvic Inflammatory Disease
			Cellulitis, peri-orbital			Epididymo-orchitis
			Rhinosinusitis			Prostatitis

## Sheet: Sepsis
S4 File. Description of MicroGuide app content
Neutropaenic sepsis
Severe sepsis

## Sheet: Healthcare-associated infection
S4 File. Description of MicroGuide app content
Clostridium difficile infection
MRSA

## Sheet: Antibiotic stewardship
S4 File. Description of MicroGuide app content
Antibiotic prescribing standards
Antibiotic prescribing quality indicators
Penicillin allergy
IV-to-oral switch therapy (IVOST)
Oral bioavailability
Restricted antimicrobials

## Sheet: Antibiotic serum level monitori
S4 File. Description of MicroGuide app content
Vancomycin dosing guideline
Gentamicin 'once daily' dosing guideline
Gentamicin 'multiple-daily' dosing guideline
Amikacin dosing guideline
